# Supplementary material for: Development of an electrohydraulic drive system for the vibrating conveyor belt of the peanut digger-inverter
Source: PLoS One. 2018 Oct 30;13(10):e0203300. doi: 10.1371/journal.pone.0203300 (PMC6207296; doi:10.1371/journal.pone.0203300)
Supplement: S1 Data File — (XLSX) [file pone.0203300.s001.xlsx]

## Sheet: HEIGHT
Velocidade (km/h)	Rotação (rpm)	Altura da leira (m)			Velocidade (km/h)	Rotação (rpm)	Altura da leira (m)			Velocidade (km/h)	Rotação (rpm)	Altura da leira (m)
3.5	80	0.457			4.2	80	0.385			5	80	0.2
3.5	80	0.45			4.2	80	0.43			5	80	0.3
3.5	80	0.4			4.2	80	0.445			5	80	0.36
3.5	80	0.4			4.2	80	0.305			5	80	0.25
3.5	90	0.25			4.2	90	0.28			5	90	0.35
3.5	90	0.22			4.2	90	0.345			5	90	0.18
3.5	90	0.3			4.2	90	0.375			5	90	0.28
3.5	90	0.34			4.2	90	0.315			5	90	0.25
3.5	100	0.25			4.2	100	0.29			5	100	0.24
3.5	100	0.4			4.2	100	0.265			5	100	0.25
3.5	100	0.285			4.2	100	0.265			5	100	0.22
3.5	100	0.225			4.2	100	0.35			5	100	0.225
3.5	110	0.3			4.2	110	0.28			5	110	0.28
3.5	110	0.3			4.2	110	0.215			5	110	0.25
3.5	110	0.31			4.2	110	0.29			5	110	0.27
3.5	110	0.25			4.2	110	0.19			5	110	0.21
3.5	120	0.305			4.2	120	0.24			5	120	0.32
3.5	120	0.305			4.2	120	0.24			5	120	0.235			vel	80	90	100	110	120
3.5	120	0.34			4.2	120	0.265			5	120	0.185			3.5	0.43 Aa	0.30 Bb	0.31 Ab	0.26 Ab	0.25 Ab
3.5	120	0.26			4.2	120	0.27			5	120	0.235			4.2	0.29 Bab	0.30 Bab	0.33 Aa	0.28 Aab	0.23 Ab
															5	0.29 Bb	0.42 Aa	0.29 Ab	0.26 Ab	0.26 Ab
Velocidade		3.5	5.0		Velocidade	Rotação	Altura da leira			Velocidade	Rotação	Altura da leira
	80	0.35	0.29			80	0.39				80	0.28
	90	0.32	0.42			90	0.33				90	0.27
	100	0.3	0.29			100	0.29				100	0.23
	110	0.27	0.26			110	0.24				110	0.25
	120	0.25	0.26			120	0.25				120	0.24
							0.3					0.254

## Sheet: Width
Velocidade (km/h)	Rotação (rpm)	Largura da leira (m)				Velocidade (km/h)	Rotação (rpm)	Largura da leira (m)			Velocidade (km/h)	Rotação (rpm)	Largura da leira (m)
3.5	80	1.13				4.2	80	0.95			5	80	0.85
3.5	80	1.04				4.2	80	1.2			5	80	0.98
3.5	80	1.14				4.2	80	1.1			5	80	0.9
3.5	80	1.07				4.2	80	1.05			5	80	0.95
3.5	90	0.96				4.2	90	1			5	90	0.98
3.5	90	1				4.2	90	0.97			5	90	0.95
3.5	90	1				4.2	90	1.07			5	90	0.86
3.5	90	1.14				4.2	90	0.9			5	90	0.9
3.5	100	0.88				4.2	100	0.9			5	100	0.96
3.5	100	1.09				4.2	100	0.8			5	100	0.86
3.5	100	1.05				4.2	100	0.98			5	100	0.88
3.5	100	0.96				4.2	100	0.95			5	100	0.8
3.5	110	0.96				4.2	110	1.05			5	110	0.94
3.5	110	0.85				4.2	110	1.07			5	110	0.93
3.5	110	1.1				4.2	110	0.84			5	110	0.91
3.5	110	0.78				4.2	110	0.97			5	110	1.04
3.5	120	0.85				4.2	120	0.77			5	120	0.86
3.5	120	0.87				4.2	120	0.88			5	120	0.95
3.5	120	0.9				4.2	120	0.86			5	120	0.86
3.5	120	0.88				4.2	120	0.93			5	120	0.95
Velocidade	Rotação	3,5 KM	5.0			Velocidade	Rotação	Largura da leira			Velocidade	Rotação	Largura da leira
	80	1.1	1				80	1.08				80	0.92
	90	0.99	1.08				90	0.99				90	0.94
	100	1.01	0.98				100	0.91				100	0.92
	110	0.83	0.93				110	0.98				110	0.93
	120	0.9	0.89				120	0.86				120	0.91
	3.5	1.10 Aa	0.99 Aabc		1.01 Aab	0.83 Ac	0.90 Aab
	4.2	0.98 Aa	0.83 Bb		0.89 Aab	0.91 Aab	0.93 Aab
	5.0	1.00 Aa	1.08 Aab		0.98 Aab	0.93 Ab	0.89 Ab

## Sheet: PVA
Velocidade	Rotação	PVA			Velocidade	Rotação	PVA			Velocidade	Rotação	PVA
3.5	80	77.6			4.2	80	89.8			5	80	132
3.5	80	137.15			4.2	80	10.35			5	80	129.3
3.5	80	117.65			4.2	80	203.85	203.85		5	80	29.1
3.5	90	45.05			4.2	90	57.35			5	90	32.95
3.5	90	80.85			4.2	90	14.65			5	90	39.8
3.5	90	60.85			4.2	90	31.9			5	90	74.4
3.5	100	45.8			4.2	100	147.7			5	100	85.15
3.5	100	99.95			4.2	100	138.75			5	100	115.55
3.5	100	47.5			4.2	100	83.4	83.4		5	100	78.5
3.5	110	46.2			4.2	110	97.25			5	110	100.85
3.5	110	60.85			4.2	110	205.2			5	110	121.05
3.5	110	31.55			4.2	110	96.35			5	110	84.2
3.5	120	109.65			4.2	120	50			5	120	58.6
3.5	120	44.9			4.2	120	64.7			5	120	38.75
3.5	120	22.3			4.2	120	55.65			5	120	41.45
	PVA
Rotação	3.5 km h-1	5.0 km h-1			Rotação	PVA				Rotação	PVA
80	110.8	64.41			80	50.1				80	96.8
90	46.2	101.33			90	34.6				90	74.4					80	90	100	110	120
100	34.63	132.96			100	123.3				100	93.1				3.5	110.8Aa	46.20Aab	34.63 Bb	56,78 Aab	93.06 Aab
110	56.78	49.05			110	132.9				110	84.2				5.0	64.41Aab	101.33Aa	132.96 Aa	49.05 Ab	46.26 Ab
120	93.06	46.26			120	56.8				120	46.3
																62.25Aa	58.95Aa	123.28 Aa	96.80 Aa	102.03 Aa

## Sheet: PIA
Velocidade	Rotação	PIA	Vagens médias sobre o solo			Velocidade	Rotação	PIA	Vagens médias sobre o solo			Velocidade	Rotação	PIA	Vagens médias sobre o solo
3.5	80	99.8	9			4.2	80	164	15			5	80	153.3	14
3.5	80	228.2	21			4.2	80	14.2	1			5	80	57	5
3.5	80	206.8	19			4.2	80	292.4	27			5	80	196.1	18
3.5	90	57	5			4.2	90	89.1	8			5	90	67.7	6
3.5	90	153.3	14			4.2	90	46.3	4			5	90	78.4	7
3.5	90	67.7	6			4.2	90	67.7	6			5	90	78.4	7
3.5	100	67.7	6			4.2	100	228.2	21			5	100	121.2	11
3.5	100	153.3	14			4.2	100	249.6	23			5	100	174.7	16
3.5	100	99.8	9			4.2	100	121.2	11			5	100	121.2	11
3.5	110	271	25			4.2	110	110.5	10			5	110	131.9	12
3.5	110	67.7	6			4.2	110	292.4	27			5	110	153.3	14
3.5	110	46.3	4			4.2	110	142.6	13			5	110	185.4	17
3.5	120	206.8	19			4.2	120	89.1	8			5	120	99.8	9
3.5	120	78.4	7			4.2	120	121.2	11			5	120	57	5
3.5	120	57	5			4.2	120	89.1	8			5	120	89.1	8
	Rotação	PIA					Rotação	PIA					Rotação	PIA
	80	178.3					80	228.2				174.7	80	196.1	135.5
	90	92.7					90	89.1					90	78.4	74.8
	100	106.9					100	174.7					100	121.2	139
	110	128.3					110	126.6				142.6	110	131.9	156.9
	120	114.1					120	99.8					120	82	94.5
